# Supplementary material for: Exposure to pesticides during development negatively affects honey bee (Apis mellifera) drone sperm viability
Source: PLoS One. 2018 Dec 13;13(12):e0208630. doi: 10.1371/journal.pone.0208630 (PMC6292656; doi:10.1371/journal.pone.0208630)
Supplement: S1 Data — Drones in 2016 were reared on frames coated with pesticide-free wax (Control), or wax contaminated with the miticide Amitraz (“A” experimental group). Drones in 2017 were reared on frames coated with pesticide-free wax (Control), wax contaminated with a mixture of the miticides Fluvalinate and Coumaphos (“F+C” experimental group), and wax contaminated with a mixture of the agrochemicals Chlorothalonil and Chlorpyrifos (“C+C” experimental group). (XLSX) [file pone.0208630.s001.xlsx]

## Sheet: 2016
Treatment	Viability			Treatment	Average Viability	Std. Error
Control	98.8			Control	99.1871	0.200469
Control	99.2			Amitraz	80.052	0.961305
Control	99
Control	98.9
Control	100
Control	99.8
Control	98.9
Control	99.8
Control	99.3
Control	99.7
Control	98.7
Control	99.3
Control	99.8
Control	97
Control	99.6
Control	99.7
Control	97.2
Control	99.1
Control	99.8
Control	98.5
Control	99.8
Control	100
Control	100
Control	94.8
Control	100
Control	100
Control	100
Control	100
Control	100
Control	99.5
Control	98.6
Amitraz	80.7
Amitraz	95.4
Amitraz	72.3
Amitraz	78
Amitraz	53.2
Amitraz	92.8
Amitraz	96.1
Amitraz	64.8
Amitraz	92.9
Amitraz	80.5
Amitraz	80.5
Amitraz	83.9
Amitraz	84.2
Amitraz	81.4
Amitraz	85.1
Amitraz	79.9
Amitraz	85.1
Amitraz	80.2
Amitraz	81.2
Amitraz	78.1
Amitraz	79
Amitraz	78.7
Amitraz	82.5
Amitraz	77.5
Amitraz	81.2
Amitraz	82.3
Amitraz	69.4
Amitraz	70.4
Amitraz	79.4
Amitraz	76.1
Amitraz	82
Amitraz	82.1
Amitraz	80
Amitraz	82.1
Amitraz	77.7
Amitraz	84.5
Amitraz	79.5
Amitraz	80
Amitraz	78.5
Amitraz	81.4
Amitraz	79.2
Amitraz	76.8
Amitraz	75.1
Amitraz	81.2
Amitraz	78.2
Amitraz	79.2
Amitraz	80.8
Amitraz	81.8
Amitraz	78.6
Amitraz	81.1

## Sheet: 2017
Treatment	Viability			Treatment	Average Viability	Std. Error
Control	99			Control	96.8758	0.64266
Control	99.5			F+C	80.0289	2.86869
Control	99.1			C+C	93.178	1.15812
Control	98.9
Control	96.7
Control	98.3
Control	95.7
Control	98.6
Control	99.1
Control	89.6
Control	97.6
Control	86.3
Control	98.4
Control	99.3
Control	99.3
Control	89.3
Control	99.5
Control	98
Control	97.9
Control	98.4
Control	98.9
Control	99.6
Control	91.4
Control	98.8
Control	95
Control	92.9
Control	98.6
Control	88.7
Control	98.8
Control	98
Control	99.2
Control	99.4
Control	99.1
C+C	96.8
C+C	90.1
C+C	82.1
C+C	96.6
C+C	99.2
C+C	98.4
C+C	99.7
C+C	95.6
C+C	91.7
C+C	96.1
C+C	98.3
C+C	91.8
C+C	55
C+C	93.3
C+C	97.4
C+C	96.4
C+C	98.6
C+C	83
C+C	98.1
C+C	96.1
C+C	95.3
C+C	91.6
C+C	99.3
C+C	95.7
C+C	97.5
C+C	99.4
C+C	97.5
C+C	93
C+C	96.3
C+C	92.4
C+C	98.1
C+C	95
C+C	98.8
C+C	94.8
C+C	96.5
C+C	94.8
C+C	96.5
C+C	94.8
C+C	95.2
C+C	90.9
C+C	85.6
C+C	68.7
C+C	99.6
C+C	99.5
C+C	94.3
C+C	91.2
C+C	85.8
C+C	97.1
C+C	92.9
C+C	76.5
F+C	66.5
F+C	86.4
F+C	94.1
F+C	78.5
F+C	38.6
F+C	64.4
F+C	95.1
F+C	98.5
F+C	98.2
F+C	98.3
F+C	98.7
F+C	97.2
F+C	94.3
F+C	88
F+C	88.4
F+C	80.6
F+C	66.5
F+C	87.5
F+C	96.6
F+C	96.2
F+C	81.7
F+C	85.9
F+C	91.8
F+C	60.3
F+C	81.2
F+C	70.7
F+C	90
F+C	76
F+C	90.4
F+C	39.3
F+C	69
F+C	95.2
F+C	67.5
F+C	71.6
F+C	85.5
F+C	87.3
F+C	32.8
F+C	52.3
